# Supplementary material for: Tumor-Infiltrating Lymphocytes (TILs) in Epithelial Ovarian Cancer: Heterogeneity, Prognostic Impact, and Relationship with Immune Checkpoints
Source: Cancers (Basel). 2022 Oct 29;14(21):5332. doi: 10.3390/cancers14215332 (PMC9656626; doi:10.3390/cancers14215332)
Supplement: Supplementary file 1 [file cancers-14-05332-s001.zip]

Archive with 1 entries (1 files):
- cancers-1929643-supplementary.pdf
